# Supplementary material for: BACE1 Inhibition Increases Susceptibility to Oxidative Stress by Promoting Mitochondrial Damage
Source: Antioxidants (Basel). 2021 Sep 28;10(10):1539. doi: 10.3390/antiox10101539 (PMC8532805; doi:10.3390/antiox10101539)
Supplement: Supplementary file 1 [file antioxidants-10-01539-s001.zip]

Archive with 1 entries (1 files):
- antioxidants-1346665 - Supplementary .pdf
